# Supplementary material for: Luteolin Inhibits Invasion of Listeria monocytogenes by Interacting with SortaseA and InternalinB
Source: Molecules. 2026 Jan 14;31(2):297. doi: 10.3390/molecules31020297 (PMC12844107; doi:10.3390/molecules31020297)
Supplement: Supplementary file 1 [file molecules-31-00297-s001.zip]

Archive with 1 entries (1 files):
- molecules-4044708-supplementary.pdf
